# Supplementary material for: Psoriasis-Associated Inflammatory Conditions Induce IL-23 mRNA Expression in Normal Human Epidermal Keratinocytes
Source: Int J Mol Sci. 2022 Jan 4;23(1):540. doi: 10.3390/ijms23010540 (PMC8745281; doi:10.3390/ijms23010540)
Supplement: Supplementary file 1 [file ijms-23-00540-s001.zip]

Archive with 2 entries (2 files):
- supplementary_table s1.pdf
- ¿▓j-Psoriasis associated _supplementary figures-mod 2021 12 21.pptx
